# Supplementary material for: Gender-Specific Metabolomics Approach to Kidney Cancer
Source: Metabolites. 2021 Nov 10;11(11):767. doi: 10.3390/metabo11110767 (PMC8624667; doi:10.3390/metabo11110767)
Supplement: Supplementary file 1 [file metabolites-11-00767-s001.zip]

Archive with 1 entries (1 files):
- metabolites-1407033-supplementary.pdf
